# Supplementary material for: Issues Related to the Treatment of H. pylori Infection in People Living with HIV and Receiving Antiretrovirals
Source: Microorganisms. 2022 Jul 29;10(8):1541. doi: 10.3390/microorganisms10081541 (PMC9413132; doi:10.3390/microorganisms10081541)
Supplement: Supplementary file 1 [file microorganisms-10-01541-s001.zip]

Archive with 1 entries (1 files):
- microorganisms-1794878-supplementary.pdf
